# Supplementary material for: Factors Modulating the Occurrence of the Selective-Value Effect in Tufted Capuchin Monkeys (Sapajus spp.)
Source: Animals (Basel). 2025 Feb 6;15(3):453. doi: 10.3390/ani15030453 (PMC11815744; doi:10.3390/ani15030453)
Supplement: Supplementary file 1 [file animals-15-00453-s001.zip]

Archive with 1 entries (1 files):
- animals-3416927-supplementary.pdf
